# Supplementary material for: New information of the biodiversity of the nymphalid family (Insecta, Lepidoptera, Nymphalidae) species collected in Romania’s fauna between 1887–1984
Source: Biodivers Data J. 2023 Jan 9;11:e98737. doi: 10.3897/BDJ.11.e98737 (PMC9881530; doi:10.3897/BDJ.11.e98737)
Supplement: XML Treatment for Melitaea parthenie var. varia [file BDJ.11.e98737-treatment52.xml]

<!DOCTYPE tp:taxon-treatment
  PUBLIC "-//TaxonX//DTD Taxonomic Treatment Publishing DTD v0 20100105//EN" "tax-treatment-NSO.dtd">
<tp:taxon-treatment xmlns:tp="http://www.plazi.org/taxpub"><tp:treatment-meta><mixed-citation publication-type="journal"><person-group><name><surname>Stancă-Moise</surname><given-names>Cristina</given-names></name><name><surname>Moise</surname><given-names>George</given-names></name><name><surname>Brereton</surname><given-names>Tom</given-names></name><name><surname>Stanciu</surname><given-names>Mirela</given-names></name></person-group><article-title>New information of the biodiversity of the nymphalid family (<tp:taxon-name><tp:taxon-name-part taxon-name-part-type="class">Insecta</tp:taxon-name-part></tp:taxon-name>, <tp:taxon-name><tp:taxon-name-part taxon-name-part-type="order">Lepidoptera</tp:taxon-name-part></tp:taxon-name>, <tp:taxon-name><tp:taxon-name-part taxon-name-part-type="family">Nymphalidae</tp:taxon-name-part></tp:taxon-name>) species collected in Romania’s fauna between 1887–1984</article-title><source>Biodivers Data J</source><day>09</day><month>01</month><year>2023</year><volume>11</volume><pub-id pub-id-type="doi">10.3897/BDJ.11.e98737</pub-id></mixed-citation></tp:treatment-meta><tp:nomenclature><tp:taxon-name>
              <object-id xmlns:xlink="http://www.w3.org/1999/xlink" content-type="arpha" xlink:type="simple">A10AEC62-5BF1-5CB6-A036-E4654D5CD9BD</object-id>
              <tp:taxon-name-part taxon-name-part-type="genus">Melitaea</tp:taxon-name-part>
              <tp:taxon-name-part taxon-name-part-type="species">parthenie</tp:taxon-name-part>
              <tp:taxon-name-part taxon-name-part-type="infraspecific-rank">var.</tp:taxon-name-part>
              <tp:taxon-name-part taxon-name-part-type="varietas">varia</tp:taxon-name-part>
            </tp:taxon-name><tp:taxon-authority>Meyer-Dűr, 1851</tp:taxon-authority></tp:nomenclature><tp:treatment-sec sec-type="Conservation status"><title>Conservation status</title><p>VU</p></tp:treatment-sec><tp:treatment-sec sec-type="Distribution"><title>Distribution</title><p>AU</p></tp:treatment-sec><tp:treatment-sec sec-type="Notes"><title>Notes</title><p>EW</p></tp:treatment-sec></tp:taxon-treatment>
